# Supplementary material for: Determinants of medication adherence and knowledge among patients with Type 2 diabetes mellitus: A cross-sectional study in Northwestern China
Source: PLoS One. 2026 Feb 20;21(2):e0343091. doi: 10.1371/journal.pone.0343091 (PMC12923062; doi:10.1371/journal.pone.0343091)
Supplement: S1 Data — (XLSX) [file pone.0343091.s001.xlsx]

## Sheet: raw data
Name	Gender	Occupation（0,1,2）	living condition（0,1,2）	Education level（0,1,2）	Duration of antidiabetic drugs used (years)	Number of antidiabetic drugs used	Scores of diabetes medication knowledge questionnaire	Scores of general medication adherence scale
participant1	1	2	0	1	11	2	8	32
participant2	1	2	2	1	12	1	7	27
participant3	1	0	2	1	8	2	5	28
participant4	0	0	1	0	10	1	4	30
participant5	0	2	2	2	0.4	0	4	29
participant6	0	0	2	1	20	1	6	32
participant7	0	2	2	1	1	2	3	26
participant8	1	2	0	1	5	1	6	31
participant9	1	0	2	0	20	2	7	32
participant10	0	0	1	1	0.5	1	7	30
participant11	1	0	1	0	0.4	0	6	30
participant12	1	0	2	0	22	1	7	30
participant13	1	1	0	1	3	2	7	32
participant14	0	2	1	1	20	1	8	32
participant15	0	0	2	0	29	1	6	31
participant16	1	0	2	0	0.5	1	6	31
participant17	0	0	2	0	20	2	7	32
participant18	1	0	1	0	0.25	2	6	25
participant19	0	1	1	1	8	2	6	25
participant20	1	2	1	1	3	2	5	27
participant21	0	0	1	0	2	1	6	28
participant22	0	0	1	0	15	2	5	26
participant23	0	1	1	2	0.2	0	5	24
participant24	1	2	1	1	10	2	6	28
participant25	0	1	1	2	1	0	5	31
participant26	0	0	1	0	15	2	7	30
participant27	0	1	1	1	22	2	6	27
participant28	1	2	1	2	12	2	7	29
participant29	1	0	1	0	8	1	8	27
participant30	1	2	1	1	13	1	5	32
participant31	0	1	1	2	8	2	6	26
participant32	0	1	1	2	20	2	8	27
participant33	1	1	1	1	1	1	6	24
participant34	1	1	1	2	0.4	2	6	29
participant35	0	2	1	1	5	1	6	30
participant36	0	2	1	2	14	1	6	30
participant37	0	0	1	1	7	2	6	22
participant38	1	0	1	0	8	1	6	29
participant39	1	0	1	0	15	1	6	29
participant40	0	0	1	0	8	1	4	22
participant41	1	0	1	1	7	1	4	29
participant42	1	2	1	1	2	0	7	29
participant43	1	0	1	0	6	1	5	28
participant44	0	2	1	1	20	2	7	31
participant45	0	0	2	0	10	2	7	28
participant46	0	2	1	2	25	1	8	30
participant47	0	0	1	1	3	1	5	22
participant48	1	2	1	2	10	1	5	33
participant49	0	2	1	2	30	1	7	27
participant50	0	1	1	1	3	1	7	29
participant51	0	2	2	1	10	0	5	30
participant52	0	0	1	1	6	2	4	28
participant53	0	2	1	1	10	0	7	29
participant54	1	0	1	1	13	1	7	27
participant55	0	2	1	1	17	1	7	24
participant56	0	0	1	1	8	2	7	30
participant57	0	0	1	1	12	1	6	27
participant58	1	0	1	0	10	2	6	23
participant59	0	2	1	2	25	2	7	30
participant60	0	1	1	2	1	0	5	30
participant61	0	1	1	1	4	2	6	28
participant62	1	2	2	1	25	1	4	25
participant63	1	0	1	0	5	1	6	23
participant64	0	2	1	1	11	2	7	25
participant65	0	2	1	1	10	1	5	24
participant66	0	2	1	1	8	1	7	28
participant67	0	2	1	2	1	0	5	24
participant68	0	1	1	2	1	1	5	23
participant69	0	2	1	2	20	1	6	26
participant70	1	0	1	0	1	0	4	24
participant71	1	0	1	0	4	0	4	27
participant72	0	2	1	2	10	0	5	28
participant73	1	0	2	0	1	1	5	26
participant74	1	0	1	0	15	1	3	32
participant75	0	0	1	1	20	2	7	32
participant76	0	0	1	0	10	2	4	30
participant77	0	0	1	1	10	2	4	28
participant78	0	0	1	1	3	0	4	25
participant79	0	1	0	2	12	2	5	27
participant80	0	1	0	2	7	0	7	30
participant81	1	0	0	0	10	2	3	22
participant82	1	0	1	0	11	1	5	20
participant83	1	0	1	1	0	0	5	26
participant84	0	2	0	2	12	0	5	26
participant85	0	0	1	1	10	1	4	28
participant86	0	0	0	0	4	1	3	17
participant87	0	0	1	2	4	2	4	32
participant88	1	0	1	1	10	1	5	24
participant89	0	1	1	2	1	1	6	21
participant90	0	0	1	1	7	1	7	26
participant91	0	1	1	2	0.1	1	4	24
participant92	0	2	1	2	10	2	4	22
participant93	0	2	1	1	12	2	4	15
participant94	0	2	1	1	3	2	3	22
participant95	0	2	0	2	3	0	5	29
participant96	0	1	1	2	1	1	4	31
participant97	0	1	1	2	0.1	2	8	27
participant98	0	0	1	1	10	2	6	28
participant99	0	1	0	2	2	2	7	29
participant100	0	2	2	1	2	0	5	25
participant101	0	2	0	1	5	2	4	26
participant102	0	2	1	1	22	1	4	25
participant103	0	1	1	2	1	0	5	29
participant104	0	1	1	2	0.4	0	6	27
participant105	1	0	1	0	1	1	5	23
participant106	1	2	1	1	11	1	6	23
participant107	0	1	1	2	0.1	1	5	30
participant108	0	0	1	1	2	0	6	27
participant109	1	2	1	1	10	2	6	29
participant110	0	2	1	2	10	2	4	29
participant111	0	2	1	1	10	2	7	33
participant112	1	1	1	1	1	2	4	27
participant113	1	2	1	1	10	2	5	30
participant114	0	2	1	1	8	2	6	32
participant115	0	0	1	1	10	2	7	32
participant116	0	1	1	2	8	2	6	28
participant117	0	1	1	2	3	2	6	30
participant118	0	2	1	1	10	2	7	25
participant119	1	0	1	1	10	2	4	26
participant120	1	2	1	1	4	1	7	25
participant121	0	2	1	1	16	2	5	23
participant122	1	2	0	1	15	2	4	23
participant123	0	1	0	2	16	2	5	29
participant124	1	0	2	0	5	1	5	26
participant125	1	0	2	0	1	1	6	29
participant126	0	1	1	2	0.1	1	5	22
participant127	0	2	1	2	20	2	4	21
participant128	0	1	1	2	7	1	6	27
participant129	0	2	2	1	10	1	4	27
participant130	1	0	2	0	0.1	0	4	26
participant131	0	2	0	1	10	1	0	3
participant132	0	1	1	1	9	0	6	22
participant133	0	0	1	1	1	1	5	23
participant134	0	1	1	1	7	0	4	19
participant135	1	0	1	0	13	1	4	21
participant136	1	0	1	0	10	0	7	22
participant137	0	1	1	2	11	2	6	26
participant138	0	0	1	1	30	2	6	22
participant139	0	0	1	0	20	1	5	25
participant140	0	2	1	1	26	0	6	25
participant141	0	0	1	1	20	1	6	26
participant142	1	2	1	1	15	1	5	24
participant143	1	0	1	0	22	2	5	20
participant144	0	2	1	1	5	2	3	20
participant145	0	0	1	1	8	0	6	25
participant146	0	2	1	2	20	1	5	27
participant147	0	0	1	1	10	0	6	27
participant148	0	0	1	0	20	0	5	23
participant149	0	2	1	1	17	1	5	22
participant150	1	1	1	2	6	1	5	29
participant151	0	0	1	1	15	2	4	26
participant152	0	1	1	2	2	2	7	30
participant153	0	0	1	0	1	0	5	27
participant154	1	0	1	0	8	1	4	27
participant155	1	0	1	1	20	1	5	30
participant156	1	1	1	2	12	1	5	23
participant157	1	0	1	1	10	2	3	23
participant158	0	1	1	2	8	2	6	29
participant159	1	2	1	1	20	1	6	26
participant160	0	0	1	0	10	1	6	25
participant161	0	2	1	2	18	1	6	27
participant162	1	2	1	2	18	2	6	26
participant163	0	2	1	1	10	2	5	26
participant164	1	1	1	2	1	1	6	26
participant165	0	1	1	2	5	2	4	29
participant166	1	0	2	0	3	2	4	31
participant167	0	2	2	2	30	2	4	28
participant168	0	2	1	1	2	1	6	23
participant169	0	2	1	2	5	1	6	29
participant170	0	1	1	2	10	1	5	24
participant171	0	0	1	1	10	0	6	28
participant172	0	1	1	1	0.1	2	4	22
participant173	1	0	1	1	3	2	4	19
participant174	0	1	1	2	11	2	3	14
participant175	0	1	1	1	2	1	4	21
participant176	0	1	2	2	7	1	4	22
participant177	0	1	1	2	1	2	5	26
participant178	1	0	1	0	10	1	7	28
participant179	1	0	1	0	10	2	6	28
participant180	0	2	1	2	0.1	0	5	24
participant181	0	0	1	0	0.4	1	6	27
participant182	0	0	1	1	3	1	7	27
participant183	1	0	2	0	10	2	6	31
participant184	0	2	2	2	25	2	5	28
participant185	1	1	1	2	4	2	4	24
participant186	1	0	0	1	2	0	4	23
participant187	1	2	1	2	10	2	6	29
participant188	1	0	1	1	2	2	4	24
participant189	1	2	1	1	0.1	2	3	25
participant190	1	1	2	2	10	2	7	32
participant191	1	2	2	1	0.1	2	1	25
participant192	0	2	2	1	0.1	0	5	23
participant193	0	1	1	2	4	2	3	23
participant194	0	2	2	2	27	2	6	24
participant195	0	1	1	1	5	2	6	28
participant196	1	2	1	2	4	0	6	28
participant197	1	0	1	2	2	1	5	26
participant198	0	2	1	2	3	1	6	27
participant199	1	0	2	1	0.1	0	4	33
participant200	0	2	2	2	20	1	5	26
participant201	0	1	0	2	3	1	7	26
participant202	0	2	2	2	15	2	4	25
participant203	1	0	2	1	20	1	5	25
participant204	0	1	2	1	5	1	4	24
participant205	0	0	1	0	15	1	3	28
participant206	0	0	1	1	20	1	5	24
participant207	0	1	2	2	1	2	2	24
participant208	1	2	2	2	8	2	4	26
participant209	0	2	1	1	12	2	3	22
participant210	1	2	1	1	10	1	4	23
participant211	1	2	2	1	10	2	1	16
participant212	0	0	2	1	10	2	4	24
participant213	0	2	2	2	17	1	8	30
participant214	0	0	1	1	10	2	3	27
participant215	1	2	2	2	20	0	7	31
participant216	1	2	2	2	24	2	4	26
participant217	0	2	1	2	0.1	0	4	33
participant218	1	2	1	2	6	1	4	25
participant219	1	2	1	2	0.1	1	4	33
participant220	1	2	2	1	5	0	6	29
participant221	1	2	1	2	3	2	3	24
participant222	1	0	2	1	4	0	5	27
participant223	0	0	2	0	7	0	5	27
participant224	0	0	1	1	7	2	5	28
participant225	0	2	2	2	12	0	6	30
participant226	0	0	1	0	10	2	5	27
participant227	1	0	1	0	1	0	5	29
participant228	0	1	2	1	2	1	7	29
participant229	0	1	2	2	11	1	6	28
participant230	1	0	1	0	6	1	4	27
participant231	0	1	2	1	1	0	4	27
participant232	0	0	2	1	10	1	6	26
participant233	1	2	1	2	20	2	7	30
participant234	1	0	2	1	15	1	4	26
participant235	1	0	1	1	10	0	6	27
participant236	1	0	1	1	0.2	0	3	26
participant237	0	0	2	0	10	1	4	26
participant238	1	1	2	2	5	0	5	29
participant239	0	1	1	1	20	2	4	25
participant240	0	0	2	0	4	1	6	25
participant241	0	1	1	2	5	1	4	26
participant242	1	0	1	0	10	0	5	29
participant243	1	0	2	0	20	2	4	25
participant244	1	0	2	1	8	1	4	24
participant245	0	0	1	1	2	0	5	26
participant246	0	0	1	2	20	1	5	27
participant247	1	2	1	2	10	0	7	29
participant248	0	0	1	0	20	1	5	30
participant249	0	1	1	2	8	0	7	31
participant250	1	0	1	1	10	0	5	27
participant251	1	0	1	1	1	2	5	26
participant252	0	1	2	2	6	0	7	29
participant253	0	2	2	2	25	0	3	26
participant254	0	1	2	1	5	1	4	27
participant255	1	0	1	1	20	1	4	26
participant256	1	2	2	2	19	1	5	25
participant257	0	0	1	0	10	2	5	29
participant258	1	0	2	0	7	2	4	28
participant259	1	0	2	1	15	0	8	28
participant260	1	0	1	0	24	0	5	28
participant261	1	2	1	2	0.1	0	2	33
participant262	1	2	1	2	10	1	5	27
participant263	1	2	2	1	14	0	8	29
participant264	1	1	1	2	6	0	5	27
participant265	0	1	1	2	10	0	5	26
participant266	1	0	2	1	15	1	5	26
participant267	0	0	1	1	5	1	5	28
participant268	0	0	1	1	6	0	8	30
participant269	0	1	2	2	23	1	4	23
participant270	1	2	2	2	0.4	0	5	31
participant271	0	0	1	1	10	2	5	30
participant272	1	2	2	2	2	1	6	29
participant273	1	0	2	1	0.1	0	5	32
participant274	0	1	2	1	2	2	2	22
participant275	1	2	2	0	10	0	3	28
participant276	1	2	2	2	6	0	6	29
participant277	1	0	1	0	1	0	5	27
participant278	0	1	1	2	20	2	4	30
participant279	0	1	1	2	8	0	6	29
participant280	1	2	1	2	20	2	4	25
participant281	1	2	2	1	27	2	3	26
participant282	1	0	2	0	12	2	2	26
participant283	1	2	1	2	20	1	4	25
participant284	1	0	1	1	1	2	5	28
participant285	0	2	1	2	0.1	2	4	26
participant286	0	2	1	2	20	2	4	27
participant287	0	2	1	2	16	2	5	30
participant288	0	0	2	0	12	2	5	27
participant289	0	1	1	2	16	1	6	29
participant290	0	1	0	1	10	1	6	30
participant291	0	1	2	1	2	2	4	27
participant292	1	2	2	2	8	1	6	29
participant293	0	1	2	1	17	2	5	29
participant294	0	2	1	2	0.1	1	6	31
participant295	0	0	1	1	17	2	4	29
participant296	1	0	1	0	7	1	4	24
participant297	0	2	2	2	5	2	6	30
participant298	0	2	2	2	1	1	5	28
participant299	0	2	1	2	1	1	6	28
participant300	1	2	2	1	10	2	7	26
participant301	1	0	2	0	0.1	1	3	24
participant302	0	2	1	2	22	1	4	27
participant303	1	1	2	2	20	0	5	28
participant304	1	0	2	0	20	2	4	28
participant305	0	0	1	1	10	2	5	30
participant306	0	1	1	1	1	2	4	28
participant307	1	0	1	0	10	2	5	27
participant308	0	1	0	2	0.1	1	4	22
participant309	1	2	1	2	10	1	4	29
participant310	0	2	1	2	20	2	4	26
participant311	0	2	1	2	6	2	5	22
participant312	1	0	2	0	11	2	3	26
participant313	1	2	2	1	18	1	5	31
participant314	0	1	1	2	7	0	4	27
participant315	1	0	1	0	40	0	6	25
participant316	0	1	1	2	20	0	7	30
participant317	1	0	1	0	15	1	3	24
participant318	0	2	1	2	20	2	8	31
participant319	0	2	1	2	32	2	4	26
participant320	1	2	1	2	8	2	4	29
participant321	0	2	1	1	10	2	4	29
participant322	1	2	2	1	18	1	3	25
participant323	0	1	1	1	9	2	4	26
participant324	1	0	1	1	20	0	5	25
participant325	1	1	1	1	0.1	2	4	29
participant326	0	2	1	2	1	0	5	26
participant327	0	0	2	0	8	2	3	23
participant328	0	2	2	1	6	2	3	21
participant329	0	0	2	0	17	2	4	25
participant330	0	1	1	2	3	1	6	31
participant331	0	1	2	1	12	1	6	27
participant332	0	1	1	2	12	2	4	29
participant333	0	2	2	2	30	1	3	21
participant334	0	1	1	1	4	0	3	20
participant335	1	0	1	0	20	2	2	25
participant336	1	0	1	0	10	0	7	26
participant337	1	2	2	1	30	1	3	19
participant338	0	2	2	1	10	0	8	28
participant339	0	2	1	1	18	2	4	22
participant340	1	1	1	2	1	1	6	30
participant341	1	0	1	0	8	1	4	24
participant342	0	2	1	2	4	2	5	27
participant343	0	1	1	1	0.1	0	5	28
participant344	1	2	2	1	3	1	4	24
participant345	0	1	2	2	7	0	6	26
participant346	0	1	1	1	2	1	5	27
participant347	0	1	1	2	1	1	5	30
participant348	0	0	1	0	10	1	6	30
participant349	0	1	1	1	20	2	5	29
participant350	0	1	2	1	13	1	4	30
participant351	0	1	1	2	10	1	5	29
participant352	1	2	2	1	3	0	4	29
participant353	0	1	1	2	10	2	4	29
participant354	1	2	1	1	0.1	0	6	31
participant355	1	0	1	1	1	2	5	28
participant356	1	2	1	2	18	2	4	26
participant357	0	0	1	1	15	0	5	27
participant358	0	1	1	1	0.5	1	5	26
participant359	1	0	1	0	15	2	5	29
participant360	0	0	0	0	11	2	5	25
participant361	1	0	2	1	20	2	4	23
participant362	1	2	2	2	0.1	1	6	27
participant363	0	1	1	1	2	2	4	29
participant364	1	0	1	1	8	1	5	23
participant365	0	2	1	1	22	1	4	22
participant366	0	2	1	2	24	2	4	23
participant367	1	0	1	1	16	2	3	23
participant368	1	0	1	0	20	1	3	22
participant369	0	2	1	2	20	0	3	24
participant370	0	1	1	2	10	2	3	26
participant371	1	0	1	0	20	2	3	25
participant372	0	2	2	1	15	1	6	28
participant373	1	0	1	0	5	1	4	24
participant374	0	0	1	1	3	2	7	29
participant375	1	0	1	0	0.5	2	5	29
participant376	1	0	1	1	10	2	4	23
participant377	0	0	1	1	15	2	3	21
participant378	0	2	1	2	1	0	5	31
participant379	0	1	1	2	5	1	4	20
participant380	0	0	1	0	18	2	4	24
participant381	0	0	2	1	6	2	2	23
participant382	1	0	1	0	8	2	5	29
participant383	0	0	1	0	20	1	5	26
participant384	0	0	1	1	20	2	4	27
participant385	0	0	1	1	0.2	0	4	27
participant386	1	1	1	1	8	2	5	25
participant387	0	2	1	2	20	2	3	23
participant388	1	0	1	0	13	2	4	23
participant389	0	2	1	1	8	2	3	19
participant390	0	2	0	2	12	2	4	27
participant391	0	2	1	1	0.5	2	3	26
participant392	0	2	0	1	2	2	4	24
participant393	1	0	1	1	10	0	4	28
participant394	0	2	1	1	20	2	6	29
participant395	0	2	2	1	20	1	4	28
participant396	0	2	1	2	20	2	2	24
participant397	0	1	1	1	10	2	5	28
participant398	0	1	1	2	15	2	6	28
participant399	1	2	1	1	10	1	5	29
participant400	1	0	0	0	1	0	5	27
participant401	1	0	1	1	10	2	4	25
participant402	0	0	1	1	10	2	3	27
participant403	0	2	1	1	18	2	5	26
participant404	0	2	2	1	20	2	3	20
participant405	1	2	1	2	10	0	5	25
participant406	1	2	2	1	41	2	2	20
participant407	1	1	1	2	7	1	5	27
participant408	1	2	2	2	11	0	4	30
participant409	1	2	2	1	2	1	4	30
participant410	0	0	1	1	8	0	6	28
participant411	0	1	1	1	0.2	1	4	27
participant412	0	2	1	2	5	1	4	28
participant413	0	2	1	1	25	2	4	20
participant414	1	0	0	2	3	2	2	18
participant415	1	2	1	1	13	1	4	24
participant416	1	0	1	0	25	2	3	27
participant417	1	0	1	1	3	1	5	24
participant418	0	1	1	2	3	1	5	24
participant419	1	0	1	2	10	1	4	20
participant420	0	0	1	1	3	0	8	30
participant421	1	2	1	1	10	0	5	29
participant422	0	2	1	2	6	1	4	30
participant423	0	2	1	1	1	1	4	20
participant424	0	1	1	1	6	2	6	28
participant425	1	2	1	2	8	1	6	30
participant426	1	0	2	1	10	1	4	28
participant427	0	2	1	2	2	1	4	29
participant428	0	2	1	2	16	2	5	27
participant429	1	2	1	1	6	0	5	30
participant430	1	1	1	2	0.2	2	5	32
participant431	1	0	1	2	0.5	1	6	30
participant432	0	1	1	2	8	2	3	22
participant433	0	0	1	1	10	2	5	29
participant434	0	2	1	2	20	2	4	21
participant435	0	2	2	2	30	1	4	24
participant436	1	2	1	2	2	0	5	25
participant437	0	2	1	2	0.1	0	8	31
participant438	1	0	2	1	8	1	3	24
participant439	1	0	1	1	20	2	4	26
participant440	0	1	2	2	7	1	7	29
participant441	0	0	2	0	14	2	3	26
participant442	1	0	1	0	10	2	4	26
participant443	1	0	1	0	15	0	4	19
participant444	1	1	1	2	8	2	4	28
participant445	0	2	1	1	5	2	5	27
participant446	0	1	1	2	3	0	5	27
participant447	0	0	1	0	10	1	4	25
participant448	1	2	2	1	30	2	4	24
participant449	0	1	1	2	10	2	3	20
participant450	0	1	1	2	7	2	4	24
participant451	0	2	1	1	18	0	7	30
participant452	1	0	1	0	12	2	3	22
participant453	0	2	1	1	30	2	7	32
participant454	0	1	1	2	6	1	5	29
participant455	0	1	1	2	10	1	4	21
participant456	0	1	1	1	3	2	2	19
participant457	0	1	1	2	1	0	4	22
participant458	0	0	1	0	6	2	3	23
participant459	1	2	1	1	20	2	4	25
participant460	1	0	1	0	8	1	5	29
participant461	0	2	1	1	3	1	5	28
participant462	1	1	1	1	10	1	8	30
participant463	0	2	1	2	10	1	3	22
participant464	0	2	1	2	6	2	5	29
participant465	0	1	1	2	10	2	2	22
participant466	0	1	1	2	1	2	4	25
participant467	0	2	1	1	15	1	5	30
participant468	1	2	2	1	20	1	7	30
participant469	1	1	2	2	23	2	4	20
participant470	0	2	1	2	8	2	3	26
participant471	0	1	1	1	20	1	3	24
participant472	1	2	2	1	9	2	5	29
participant473	1	1	1	2	17	2	4	23
participant474	0	0	1	1	39	2	4	23
participant475	0	2	1	2	10	1	8	31
participant476	0	0	1	1	10	2	2	17
participant477	1	0	2	0	1	0	7	30
participant478	0	0	1	1	20	2	3	26
participant479	1	1	1	2	4	0	5	32
participant480	0	1	1	2	10	1	4	25
participant481	0	1	1	2	18	1	5	26
participant482	1	1	2	1	7	0	7	29
participant483	1	1	1	1	18	2	4	28
participant484	0	1	1	2	7	2	6	29
participant485	0	2	1	2	0.1	0	8	31
participant486	1	2	1	1	2	0	5	30
participant487	1	2	2	1	5	2	3	24
participant488	1	0	2	0	20	1	4	23
participant489	1	0	1	0	5	1	3	22
participant490	1	1	1	1	20	2	5	30
participant491	0	2	1	1	5	1	5	25
participant492	0	2	1	2	2	1	7	31
participant493	0	0	1	1	10	1	6	30
participant494	1	1	1	1	20	2	4	30
participant495	0	0	1	0	18	2	3	20
participant496	0	1	1	1	3	1	3	27
participant497	0	0	1	0	20	1	3	23
participant498	0	0	1	0	2	0	4	24
participant499	0	0	1	0	10	1	3	24
participant500	0	2	1	1	6	2	5	30
participant501	0	2	1	1	10	2	4	25
participant502	1	0	2	1	25	1	4	28
participant503	0	1	1	1	15	2	5	26
participant504	1	2	2	1	30	2	4	27
participant505	0	1	1	2	13	2	4	28
participant506	0	2	1	1	3	1	5	27
participant507	0	2	1	1	16	2	6	27
participant508	0	2	1	1	21	2	4	25
participant509	0	2	2	1	2	0	8	30
participant510	1	2	1	1	2	2	7	30
Coding: Gender:Male - 0, Female - 1 Occupation: Unemployed - 0, Employed - 1,Retired - 2 Living condition:Live alone - 0, live with spouse - 1,live with children-2 Education level: Primary school or below-0, high school- 1,College/University - 2 Number of antidiabetic drugs used: Single drug - 0; Two kinds of drugs - 1; Multiple drugs - 2 Good adherence - 0, Poor adherence - 1

## Sheet:  medication knowledge scores
name	1.Can you list the names of all medications you are currently taking?	2.Can you tell me why you are taking this medication?	3.Do you know how to take your medicine?	4.Do you know when to take your medicine?	5.Do you know the possible side effects of your medicine?	6.Do you know what to do if your medication’s side effects occur?	7.Do you know what to do if you miss a dose of your medicine?	Total scores
participant1	1	2	1	1	1	1	1	8
participant2	1	1	1	1	1	1	1	7
participant3	1	1	1	1	0	0	1	5
participant4	1	0	1	1	0	0	1	4
participant5	0	0	1	1	0	1	1	4
participant6	1	1	1	1	0	1	1	6
participant7	0	0	1	1	0	1	0	3
participant8	1	1	1	1	0	1	1	6
participant9	1	1	1	1	1	1	1	7
participant10	1	1	1	1	1	1	1	7
participant11	1	1	1	1	0	1	1	6
participant12	1	1	1	1	1	1	1	7
participant13	1	1	1	1	1	1	1	7
participant14	1	2	1	1	1	1	1	8
participant15	1	1	1	1	0	1	1	6
participant16	1	1	1	1	0	1	1	6
participant17	1	1	1	1	1	1	1	7
participant18	1	1	1	1	0	1	1	6
participant19	1	1	1	1	0	1	1	6
participant20	1	1	1	1	0	1	0	5
participant21	1	1	1	1	0	1	1	6
participant22	0	1	1	1	0	1	1	5
participant23	0	1	1	1	0	1	1	5
participant24	1	1	1	1	0	1	1	6
participant25	1	1	1	1	0	1	0	5
participant26	1	1	1	1	1	1	1	7
participant27	1	1	1	1	0	1	1	6
participant28	1	1	1	1	1	1	1	7
participant29	1	2	1	1	1	1	1	8
participant30	1	1	1	1	0	0	1	5
participant31	1	1	1	1	1	1	0	6
participant32	1	2	1	1	1	1	1	8
participant33	1	1	1	1	0	1	1	6
participant34	1	1	1	1	0	1	1	6
participant35	1	1	1	1	0	1	1	6
participant36	1	1	1	1	0	1	1	6
participant37	1	1	1	1	0	1	1	6
participant38	1	1	1	1	0	1	1	6
participant39	1	1	1	1	0	1	1	6
participant40	1	0	1	1	0	0	1	4
participant41	1	1	1	1	0	0	0	4
participant42	1	1	1	1	1	1	1	7
participant43	0	1	1	1	0	1	1	5
participant44	1	2	1	1	0	1	1	7
participant45	1	1	1	1	1	1	1	7
participant46	1	2	1	1	1	1	1	8
participant47	1	1	1	1	0	1	0	5
participant48	1	1	1	1	0	0	1	5
participant49	1	1	1	1	1	1	1	7
participant50	1	1	1	1	1	1	1	7
participant51	1	1	1	1	0	0	1	5
participant52	1	0	1	1	0	0	1	4
participant53	1	1	1	1	1	1	1	7
participant54	1	1	1	1	1	1	1	7
participant55	1	1	1	1	1	1	1	7
participant56	1	1	1	1	1	1	1	7
participant57	1	1	1	1	0	1	1	6
participant58	1	1	1	1	0	1	1	6
participant59	1	1	1	1	1	1	1	7
participant60	1	1	1	1	0	0	1	5
participant61	1	1	1	1	0	1	1	6
participant62	1	0	1	1	0	0	1	4
participant63	1	1	1	1	0	1	1	6
participant64	1	1	1	1	1	1	1	7
participant65	1	1	1	1	0	1	0	5
participant66	1	1	1	1	1	1	1	7
participant67	0	1	1	1	0	1	1	5
participant68	1	1	1	1	0	0	1	5
participant69	1	1	1	1	0	1	1	6
participant70	1	0	1	1	0	0	1	4
participant71	0	1	1	1	0	0	1	4
participant72	1	1	1	1	0	0	1	5
participant73	1	1	1	1	0	0	1	5
participant74	0	0	1	1	0	0	1	3
participant75	1	1	1	1	1	1	1	7
participant76	1	0	1	1	0	0	1	4
participant77	0	1	1	1	0	0	1	4
participant78	0	1	1	1	0	0	1	4
participant79	1	0	1	1	0	1	1	5
participant80	1	1	1	1	1	1	1	7
participant81	0	1	1	1	0	0	0	3
participant82	0	1	1	1	0	1	1	5
participant83	1	1	1	1	0	1	0	5
participant84	1	1	1	1	0	1	0	5
participant85	0	1	1	1	0	0	1	4
participant86	0	1	1	1	0	0	0	3
participant87	0	1	1	1	0	0	1	4
participant88	1	1	1	1	0	1	0	5
participant89	1	1	1	1	0	1	1	6
participant90	1	1	1	1	1	1	1	7
participant91	0	1	1	1	0	0	1	4
participant92	0	1	1	1	0	0	1	4
participant93	0	1	1	1	0	0	1	4
participant94	0	1	1	1	0	0	0	3
participant95	1	1	1	1	0	0	1	5
participant96	1	1	1	1	0	0	0	4
participant97	1	2	1	1	1	1	1	8
participant98	1	1	1	1	0	1	1	6
participant99	1	1	1	1	1	1	1	7
participant100	0	1	1	1	0	1	1	5
participant101	0	1	1	1	0	1	0	4
participant102	0	1	1	1	0	1	0	4
participant103	1	1	1	1	0	1	0	5
participant104	1	1	1	1	0	1	1	6
participant105	1	1	1	1	0	1	0	5
participant106	0	1	1	1	0	1	1	5
participant107	0	1	1	1	0	1	1	5
participant108	1	1	1	1	0	1	1	6
participant109	1	1	1	1	0	1	1	6
participant110	0	1	1	1	0	0	1	4
participant111	1	1	1	1	1	1	1	7
participant112	0	0	1	1	0	1	1	4
participant113	0	1	1	1	0	1	1	5
participant114	1	1	1	1	0	1	1	6
participant115	1	1	1	1	1	1	1	7
participant116	1	1	1	1	0	1	1	6
participant117	1	1	1	1	0	1	1	6
participant118	1	1	1	1	1	1	1	7
participant119	0	1	1	1	0	0	1	4
participant120	1	1	1	1	1	1	1	7
participant121	0	1	1	1	1	1	0	5
participant122	0	1	1	1	0	1	0	4
participant123	1	1	1	1	0	1	1	6
participant124	0	1	1	1	0	1	1	5
participant125	1	1	1	1	0	1	1	6
participant126	1	1	0	1	0	1	1	5
participant127	0	1	1	0	0	1	1	4
participant128	1	1	1	1	0	1	1	6
participant129	0	1	1	0	0	1	1	4
participant130	0	1	1	1	0	0	1	4
participant131	0	0	0	0	0	0	0	0
participant132	1	1	1	1	0	1	1	6
participant133	1	1	1	0	0	1	1	5
participant134	0	1	1	1	0	0	1	4
participant135	0	1	1	1	0	0	1	4
participant136	1	1	1	1	1	1	1	7
participant137	1	1	1	1	0	1	1	6
participant138	0	1	1	1	0	1	1	5
participant139	1	1	1	0	0	1	1	5
participant140	1	1	1	1	0	1	1	6
participant141	1	1	1	1	0	1	1	6
participant142	1	1	0	1	0	1	1	5
participant143	0	1	1	1	0	1	1	5
participant144	0	1	0	0	0	1	1	3
participant145	1	1	1	1	0	1	1	6
participant146	0	1	1	1	0	1	1	5
participant147	1	1	1	1	0	1	1	6
participant148	1	1	0	1	0	1	1	5
participant149	1	1	1	1	0	1	0	5
participant150	1	1	1	1	0	1	0	5
participant151	1	1	1	0	0	1	0	4
participant152	1	1	1	1	1	1	1	7
participant153	1	1	1	1	0	1	0	5
participant154	1	1	1	0	0	1	0	4
participant155	1	1	1	1	0	0	1	5
participant156	1	1	1	1	0	0	1	5
participant157	0	1	0	1	0	1	0	3
participant158	1	1	1	1	0	1	1	6
participant159	1	1	1	1	0	1	1	6
participant160	1	1	1	0	1	1	1	6
participant161	1	1	1	1	0	1	1	6
participant162	1	1	1	1	0	1	1	6
participant163	1	1	1	1	0	1	0	5
participant164	1	1	1	1	0	1	1	6
participant165	0	1	1	1	0	0	1	4
participant166	0	1	1	1	0	0	1	4
participant167	0	1	1	1	0	0	1	4
participant168	1	1	1	1	0	1	1	6
participant169	1	1	0	1	1	1	1	6
participant170	1	1	1	0	0	1	1	5
participant171	1	1	1	0	1	1	1	6
participant172	1	1	0	0	0	1	1	4
participant173	0	1	1	1	0	0	1	4
participant174	0	1	1	1	0	0	0	3
participant175	0	1	1	1	0	0	1	4
participant176	0	1	1	1	0	0	1	4
participant177	1	1	1	1	0	0	1	5
participant178	1	1	1	1	1	1	1	7
participant179	1	1	1	1	1	0	1	6
participant180	1	1	1	0	1	0	1	5
participant181	1	1	1	0	1	1	1	6
participant182	1	1	1	1	1	1	1	7
participant183	1	0	1	1	1	1	1	6
participant184	1	1	1	1	0	0	1	5
participant185	0	1	1	1	0	0	1	4
participant186	0	1	1	1	0	0	1	4
participant187	1	1	1	1	0	1	1	6
participant188	0	1	1	1	0	0	1	4
participant189	0	0	1	1	0	0	1	3
participant190	1	1	1	1	1	1	1	7
participant191	1	0	0	0	0	0	0	1
participant192	1	1	1	1	0	0	1	5
participant193	0	0	1	1	0	0	1	3
participant194	0	1	1	1	1	1	1	6
participant195	0	1	1	1	1	1	1	6
participant196	1	1	1	1	0	1	1	6
participant197	1	0	1	0	1	1	1	5
participant198	1	0	1	1	1	1	1	6
participant199	1	1	1	1	0	0	0	4
participant200	1	1	0	1	0	1	1	5
participant201	1	1	1	1	1	1	1	7
participant202	1	0	1	0	0	1	1	4
participant203	1	1	1	0	0	1	1	5
participant204	1	1	1	0	0	0	1	4
participant205	0	1	1	1	0	0	0	3
participant206	1	1	1	1	0	0	1	5
participant207	0	0	1	1	0	0	0	2
participant208	0	1	1	1	0	0	1	4
participant209	0	1	1	1	0	0	0	3
participant210	0	1	1	1	0	0	1	4
participant211	0	0	1	0	0	0	0	1
participant212	0	1	1	1	0	0	1	4
participant213	1	2	1	1	1	1	1	8
participant214	0	1	1	1	0	0	0	3
participant215	1	1	1	1	1	1	1	7
participant216	0	1	1	1	0	0	1	4
participant217	0	1	1	1	0	0	1	4
participant218	0	1	1	1	0	0	1	4
participant219	1	0	1	1	0	0	1	4
participant220	1	1	1	1	0	1	1	6
participant221	0	1	1	0	0	0	1	3
participant222	1	1	0	1	0	1	1	5
participant223	1	1	0	1	0	1	1	5
participant224	1	1	1	0	0	1	1	5
participant225	1	1	1	1	0	1	1	6
participant226	1	1	0	1	0	1	1	5
participant227	1	1	1	0	0	1	1	5
participant228	1	1	1	1	1	1	1	7
participant229	1	1	1	1	0	1	1	6
participant230	0	1	1	0	0	1	1	4
participant231	1	1	0	0	0	1	1	4
participant232	1	1	1	1	0	1	1	6
participant233	1	1	1	1	1	1	1	7
participant234	1	0	1	0	1	0	1	4
participant235	1	1	1	1	0	1	1	6
participant236	1	0	0	0	0	1	1	3
participant237	1	1	1	1	0	0	0	4
participant238	1	1	1	1	0	0	1	5
participant239	0	1	1	1	0	0	1	4
participant240	1	1	1	1	0	1	1	6
participant241	1	1	1	1	0	0	0	4
participant242	1	1	1	1	0	0	1	5
participant243	0	1	1	1	0	0	1	4
participant244	1	1	1	1	0	0	0	4
participant245	1	1	1	1	0	0	1	5
participant246	1	1	1	1	0	0	1	5
participant247	1	1	1	1	1	1	1	7
participant248	1	1	1	1	0	0	1	5
participant249	1	1	1	1	1	1	1	7
participant250	1	1	1	1	0	0	1	5
participant251	0	1	1	1	0	1	1	5
participant252	1	1	1	1	1	1	1	7
participant253	1	0	1	1	0	0	0	3
participant254	0	1	1	1	0	0	1	4
participant255	0	1	1	1	0	0	1	4
participant256	0	1	1	1	1	0	1	5
participant257	0	1	1	1	0	1	1	5
participant258	0	1	1	1	0	0	1	4
participant259	1	2	1	1	1	1	1	8
participant260	1	1	1	1	0	0	1	5
participant261	0	0	1	1	0	0	0	2
participant262	1	1	1	1	0	0	1	5
participant263	1	2	1	1	1	1	1	8
participant264	1	1	1	1	0	0	1	5
participant265	1	1	1	1	0	0	1	5
participant266	1	1	1	1	0	0	1	5
participant267	1	1	1	1	0	0	1	5
participant268	1	2	1	1	1	1	1	8
participant269	1	1	1	1	0	0	0	4
participant270	1	1	1	1	0	0	1	5
participant271	0	1	1	1	0	1	1	5
participant272	1	1	1	1	0	1	1	6
participant273	1	1	1	1	0	0	1	5
participant274	0	0	1	1	0	0	0	2
participant275	1	0	1	1	0	0	0	3
participant276	1	1	1	1	0	1	1	6
participant277	1	1	0	1	0	1	1	5
participant278	0	1	1	1	0	0	1	4
participant279	1	1	1	1	0	1	1	6
participant280	0	1	1	1	0	0	1	4
participant281	0	1	1	1	0	0	0	3
participant282	0	0	1	1	0	0	0	2
participant283	1	0	1	1	0	0	1	4
participant284	1	1	1	1	0	0	1	5
participant285	0	1	1	1	0	0	1	4
participant286	0	1	1	1	0	0	1	4
participant287	0	1	1	1	0	0	1	4
participant288	1	1	1	1	0	0	1	5
participant289	1	1	1	1	0	1	1	6
participant290	1	1	1	1	0	1	1	6
participant291	0	1	1	0	0	1	1	4
participant292	1	1	1	1	0	1	1	6
participant293	0	1	1	1	0	1	1	5
participant294	1	1	1	1	0	1	1	6
participant295	0	1	1	1	0	0	1	4
participant296	0	1	1	1	0	0	1	4
participant297	1	1	1	1	0	1	1	6
participant298	1	1	1	1	0	0	1	5
participant299	1	1	1	1	0	1	1	6
participant300	1	1	1	1	1	1	1	7
participant301	0	0	1	1	0	0	1	3
participant302	1	0	1	0	0	1	1	4
participant303	1	1	0	1	0	1	1	5
participant304	1	1	0	0	0	1	1	4
participant305	1	1	0	1	0	1	1	5
participant306	1	1	0	0	0	1	1	4
participant307	1	1	1	0	1	0	1	5
participant308	0	1	1	1	0	0	1	4
participant309	1	1	0	0	0	1	1	4
participant310	0	1	1	1	0	0	1	4
participant311	0	1	1	1	0	1	1	5
participant312	0	1	1	1	0	0	0	3
participant313	1	1	1	1	0	0	1	5
participant314	1	1	1	1	0	0	0	4
participant315	1	1	1	1	1	0	1	6
participant316	1	1	1	1	1	1	1	7
participant317	0	1	1	1	0	0	0	3
participant318	1	2	1	1	1	1	1	8
participant319	0	1	1	0	0	1	1	4
participant320	0	1	1	1	0	0	1	4
participant321	1	1	1	1	0	0	0	4
participant322	0	1	1	1	0	0	0	0
participant323	0	1	1	1	0	0	1	4
participant324	1	1	1	1	0	0	1	5
participant325	0	1	1	1	0	0	1	4
participant326	1	1	1	1	0	0	1	5
participant327	0	1	1	1	0	0	0	3
participant328	0	1	1	1	0	0	0	3
participant329	0	1	1	1	0	0	1	4
participant330	1	1	1	1	0	1	1	6
participant331	1	1	1	1	0	1	1	6
participant332	1	1	0	0	0	1	1	4
participant333	0	1	1	1	0	0	0	3
participant334	0	0	1	0	0	1	1	3
participant335	0	0	1	1	0	0	0	2
participant336	1	1	1	1	1	1	1	7
participant337	0	0	1	1	0	0	1	3
participant338	1	2	1	1	1	1	1	8
participant339	0	1	1	1	0	0	1	4
participant340	1	1	1	1	0	1	1	6
participant341	1	1	1	0	0	0	1	4
participant342	1	1	1	1	0	1	0	5
participant343	1	1	0	0	1	1	1	5
participant344	0	1	1	0	0	1	1	4
participant345	1	1	1	1	0	1	1	6
participant346	1	1	1	0	0	1	1	5
participant347	1	1	0	1	0	1	1	5
participant348	1	1	1	1	0	1	1	6
participant349	1	1	0	1	0	1	1	5
participant350	1	0	1	0	0	1	1	4
participant351	1	1	1	0	0	1	1	5
participant352	1	1	0	0	0	1	1	4
participant353	1	1	0	0	0	1	1	4
participant354	1	1	1	1	0	1	1	6
participant355	1	1	0	1	0	1	1	5
participant356	0	1	1	1	0	0	1	4
participant357	1	1	1	1	0	0	1	5
participant358	1	1	1	0	0	1	1	5
participant359	1	1	0	1	0	1	1	5
participant360	1	1	0	1	0	1	1	5
participant361	0	1	1	1	0	0	1	4
participant362	1	1	1	1	0	1	1	6
participant363	0	1	1	1	0	1	0	4
participant364	1	1	1	1	0	0	1	5
participant365	0	1	1	1	0	0	1	4
participant366	0	1	1	1	0	0	1	4
participant367	0	1	1	0	0	0	1	3
participant368	0	0	1	1	0	0	1	3
participant369	0	1	1	0	0	1	0	3
participant370	0	0	1	1	0	1	0	3
participant371	0	1	1	0	0	0	1	3
participant372	1	1	1	1	0	1	1	6
participant373	0	1	1	1	0	0	1	4
participant374	1	1	1	1	1	1	1	7
participant375	1	1	0	1	0	1	1	5
participant376	0	1	1	1	0	0	1	4
participant377	0	1	1	0	0	0	1	3
participant378	1	1	1	1	0	0	1	5
participant379	1	0	1	1	0	0	1	4
participant380	0	1	1	1	0	0	1	4
participant381	0	0	1	1	0	0	0	2
participant382	1	1	1	0	0	1	1	5
participant383	1	1	1	0	0	1	1	5
participant384	1	1	0	0	0	1	1	4
participant385	1	1	0	0	1	1	1	5
participant386	1	1	1	0	0	1	1	5
participant387	0	1	1	1	0	0	0	3
participant388	0	1	1	1	0	0	1	4
participant389	0	1	1	1	0	0	0	3
participant390	0	1	1	1	0	0	1	4
participant391	0	0	1	1	0	0	1	3
participant392	0	1	1	1	0	0	1	4
participant393	0	0	0	1	1	1	1	4
participant394	1	1	1	1	1	0	1	6
participant395	1	0	1	1	1	0	0	4
participant396	0	0	1	1	0	0	0	2
participant397	0	0	1	1	1	1	1	5
participant398	1	1	1	1	1	0	1	6
participant399	1	1	1	1	1	0	0	5
participant400	1	1	1	1	1	0	0	5
participant401	0	1	1	1	1	0	0	4
participant402	0	0	1	1	1	0	0	3
participant403	1	1	1	1	1	0	0	5
participant404	1	0	1	0	1	0	0	3
participant405	1	1	1	1	1	0	0	5
participant406	0	0	1	1	0	0	0	2
participant407	1	1	1	1	1	0	0	5
participant408	0	1	1	1	1	0	0	4
participant409	0	0	1	1	1	1	0	4
participant410	1	1	1	1	1	0	1	6
participant411	0	1	1	1	1	0	0	4
participant412	1	0	1	1	1	0	0	4
participant413	0	0	1	1	0	1	1	4
participant414	0	0	1	1	0	0	0	2
participant415	0	1	1	1	0	0	1	4
participant416	0	0	1	1	0	0	1	3
participant417	1	1	1	1	0	0	1	5
participant418	1	1	1	1	0	0	1	5
participant419	1	1	1	1	0	0	0	4
participant420	1	2	1	1	1	1	1	8
participant421	1	1	1	1	0	0	1	5
participant422	1	1	1	1	0	0	0	4
participant423	0	1	1	1	0	0	1	4
participant424	1	1	1	1	0	1	1	6
participant425	1	1	1	1	0	1	1	6
participant426	1	1	0	0	0	1	1	4
participant427	1	1	0	0	0	1	1	4
participant428	1	1	1	0	0	1	1	5
participant429	1	1	1	1	0	0	1	5
participant430	1	1	1	1	0	0	1	5
participant431	1	2	1	1	0	0	1	6
participant432	0	1	1	1	0	0	0	3
participant433	1	1	1	1	0	0	1	5
participant434	0	1	1	1	0	0	1	4
participant435	0	1	1	0	0	1	1	4
participant436	1	1	1	1	0	0	1	5
participant437	1	2	1	1	1	1	1	8
participant438	0	1	1	1	0	0	0	3
participant439	0	1	1	1	0	0	1	4
participant440	1	2	1	1	0	1	1	7
participant441	0	1	1	1	0	0	0	3
participant442	0	1	1	1	0	0	1	4
participant443	1	1	1	1	0	0	0	4
participant444	0	1	1	1	0	0	1	4
participant445	1	1	0	1	0	1	1	5
participant446	1	1	1	1	0	0	1	5
participant447	1	1	0	0	0	1	1	4
participant448	0	1	1	1	0	0	1	4
participant449	0	1	1	0	0	0	1	3
participant450	0	1	1	1	0	0	1	4
participant451	1	1	1	1	1	1	1	7
participant452	0	1	1	0	0	0	1	3
participant453	1	1	1	1	1	1	1	7
participant454	1	1	1	1	0	0	1	5
participant455	1	1	1	1	0	0	0	4
participant456	0	1	1	0	0	0	0	2
participant457	1	1	1	1	0	0	0	4
participant458	0	1	1	0	0	0	1	3
participant459	0	1	1	1	0	0	1	4
participant460	1	1	1	1	0	0	1	5
participant461	1	1	1	1	0	0	1	5
participant462	1	2	1	1	1	1	1	8
participant463	0	1	1	1	0	0	0	3
participant464	0	1	1	1	0	1	1	5
participant465	0	1	1	0	0	0	0	2
participant466	0	1	1	1	0	0	1	4
participant467	1	1	1	1	0	0	1	5
participant468	1	1	1	1	1	1	1	7
participant469	0	1	1	1	0	0	1	4
participant470	0	0	1	1	0	0	1	3
participant471	0	1	1	1	0	0	0	3
participant472	1	1	1	1	0	0	1	5
participant473	0	1	1	1	0	0	1	4
participant474	0	1	1	1	0	0	1	4
participant475	1	2	1	1	1	1	1	8
participant476	0	0	1	1	0	0	0	2
participant477	1	1	1	1	1	1	1	7
participant478	0	1	1	1	0	0	0	3
participant479	1	1	1	1	0	0	1	5
participant480	0	1	1	1	0	0	1	4
participant481	1	1	1	1	0	0	1	5
participant482	1	1	1	1	1	1	1	7
participant483	0	1	1	1	0	0	1	4
participant484	1	1	1	1	0	1	1	6
participant485	1	2	1	1	1	1	1	8
participant486	1	1	1	1	0	0	1	5
participant487	0	1	1	1	0	0	0	3
participant488	0	1	1	1	0	0	1	4
participant489	0	1	1	1	0	0	0	3
participant490	1	1	1	1	0	0	1	5
participant491	1	1	1	1	0	0	1	5
participant492	1	1	1	1	1	1	1	7
participant493	1	2	1	1	0	0	1	6
participant494	0	1	1	1	0	0	1	4
participant495	0	1	1	1	0	0	0	3
participant496	0	1	1	1	0	0	0	3
participant497	0	0	1	1	0	0	1	3
participant498	0	1	1	1	0	0	1	4
participant499	0	1	1	1	0	0	0	3
participant500	1	1	1	1	0	0	1	5
participant501	0	1	1	1	1	0	0	4
participant502	0	0	1	1	1	1	0	4
participant503	0	1	1	1	1	0	1	5
participant504	0	0	1	1	1	1	0	4
participant505	0	0	1	1	1	1	0	4
participant506	0	1	1	1	1	1	0	5
participant507	1	1	1	1	1	0	1	6
participant508	0	1	1	1	1	0	0	4
participant509	1	2	1	1	1	1	1	8
participant510	1	1	1	1	1	1	1	7

## Sheet: adherence scores
name	1.Do you have difficulty in remembering to take your medications?	2.Do you forget to take your medication due to your busy schedule, travelling, meeting, events at home, party, marriage, religious celebrations, etc.?	3.Do you discontinue your medication when you feel well?	4.Do you stop taking medications when you feel adverse effects such as gastric discomfort, etc.?	5.Do you stop taking medications without informing the doctor?	6.Do you discontinue your medicines due to other medicines that you have to take for your additional disease?	7.Do you find it is a hassle to remember your medications due to medication regime complexity?	8.During the last month, had there been any occasion when you missed your medicines due to progression of disease and addition of new medicines?	9.Do you alter medication regimen, dose and frequency by yourself?	10.Do you discontinue these medications because they are not worth of the money you spent on them?	11.Do you find it difficult to buy your medicines because they are expensive?	Total scores
participant1	3	3	3	3	3	3	3	3	3	3	2	32
participant2	3	2	3	3	3	3	1	2	2	3	2	27
participant3	0	2	3	3	3	3	3	3	3	3	2	28
participant4	3	2	2	3	3	3	3	3	3	3	2	30
participant5	3	2	3	3	3	3	3	3	3	3	0	29
participant6	2	3	3	3	3	3	3	3	3	3	3	32
participant7	3	2	0	3	3	3	3	3	3	3	0	26
participant8	3	2	3	3	3	3	2	3	3	3	3	31
participant9	3	3	3	2	3	3	3	3	3	3	3	32
participant10	3	3	2	3	3	3	3	2	3	3	2	30
participant11	2	2	3	3	3	3	2	3	3	3	3	30
participant12	3	2	3	3	3	3	2	3	3	3	2	30
participant13	3	2	3	3	3	3	3	3	3	3	3	32
participant14	3	3	3	3	3	3	3	2	3	3	3	32
participant15	2	3	3	3	3	3	3	3	3	3	2	31
participant16	3	3	3	3	3	3	2	3	3	3	2	31
participant17	3	3	2	3	3	3	3	3	3	3	3	32
participant18	2	2	1	3	2	3	2	3	2	3	2	25
participant19	2	1	2	2	2	3	2	3	2	3	3	25
participant20	2	3	2	3	2	3	1	3	3	3	2	27
participant21	2	2	3	2	3	3	2	3	3	3	2	28
participant22	1	2	3	3	3	3	1	3	2	3	2	26
participant23	1	1	2	3	2	3	1	3	2	3	3	24
participant24	2	2	3	3	3	3	1	3	2	3	3	28
participant25	3	3	2	3	3	3	3	3	2	3	3	31
participant26	3	3	3	3	3	3	2	3	2	3	2	30
participant27	1	3	3	2	3	3	0	3	3	3	3	27
participant28	2	3	3	3	1	3	3	3	3	3	2	29
participant29	3	3	3	2	2	3	3	3	2	3	0	27
participant30	3	2	3	3	3	3	3	3	3	3	3	32
participant31	2	1	2	3	2	3	2	3	2	3	3	26
participant32	3	2	1	3	2	3	2	3	2	3	3	27
participant33	1	1	2	3	2	3	2	3	2	3	2	24
participant34	2	2	3	3	3	2	2	3	3	3	3	29
participant35	3	2	3	3	3	3	2	3	2	3	3	30
participant36	3	2	2	3	3	3	3	2	3	3	3	30
participant37	2	2	2	2	3	2	1	1	3	2	2	22
participant38	2	3	2	3	3	2	2	3	3	3	3	29
participant39	3	2	2	3	2	3	2	3	3	3	3	29
participant40	1	1	3	2	3	3	2	2	2	3	0	22
participant41	3	3	3	3	3	3	2	3	3	3	0	29
participant42	3	2	3	3	3	3	2	3	3	3	1	29
participant43	2	3	3	2	2	3	2	3	3	3	2	28
participant44	3	2	3	3	3	3	2	3	3	3	3	31
participant45	2	3	3	2	3	3	1	3	3	3	2	28
participant46	2	3	3	2	2	3	3	3	3	3	3	30
participant47	2	2	3	1	2	2	2	2	2	2	2	22
participant48	3	3	3	3	3	3	3	3	3	3	3	33
participant49	3	2	3	2	2	3	2	3	3	3	1	27
participant50	3	2	3	3	3	3	3	3	3	3	0	29
participant51	3	3	3	3	3	3	3	3	0	3	3	30
participant52	3	2	2	3	2	2	3	3	2	3	3	28
participant53	2	2	3	3	3	3	3	3	2	3	2	29
participant54	3	2	2	3	2	3	2	3	2	3	2	27
participant55	1	2	3	2	2	2	2	2	3	3	2	24
participant56	3	2	3	2	3	3	3	3	2	3	3	30
participant57	3	2	3	2	2	3	3	2	2	3	2	27
participant58	2	2	2	2	2	2	1	3	2	3	2	23
participant59	3	2	3	2	3	3	3	2	3	3	3	30
participant60	3	2	3	3	3	3	3	3	3	3	1	30
participant61	2	2	3	3	3	3	2	3	2	3	2	28
participant62	1	3	2	3	2	3	2	3	2	3	1	25
participant63	1	2	3	2	2	2	2	2	2	3	2	23
participant64	3	2	2	2	2	2	3	2	3	2	2	25
participant65	2	2	2	2	2	3	2	2	2	2	3	24
participant66	2	2	3	2	3	2	3	3	2	3	3	28
participant67	2	2	3	2	2	2	2	1	2	3	3	24
participant68	1	2	2	2	2	3	2	2	3	2	2	23
participant69	2	2	3	2	2	3	3	2	2	3	2	26
participant70	2	1	2	2	2	3	2	3	2	3	2	24
participant71	2	2	3	3	3	3	1	3	3	3	1	27
participant72	3	0	3	3	3	3	2	3	2	3	3	28
participant73	2	2	2	3	2	3	2	3	2	3	2	26
participant74	3	3	3	3	3	3	2	3	3	3	3	32
participant75	3	3	3	3	3	3	3	3	2	3	3	32
participant76	2	3	3	3	3	3	3	3	2	3	2	30
participant77	2	3	3	3	3	3	3	3	3	2	0	28
participant78	2	1	2	3	2	3	2	3	2	3	2	25
participant79	3	2	3	3	2	3	3	3	2	3	0	27
participant80	3	2	2	3	2	3	3	3	3	3	3	30
participant81	2	2	3	2	2	2	2	2	2	2	1	22
participant82	2	2	3	2	2	2	2	0	2	2	1	20
participant83	3	2	2	2	3	3	2	3	2	2	2	26
participant84	2	2	2	2	2	2	3	3	3	3	2	26
participant85	2	2	3	3	3	3	2	3	2	3	2	28
participant86	1	1	0	3	1	2	2	3	0	3	1	17
participant87	3	2	3	3	3	3	3	3	3	3	3	32
participant88	2	2	2	2	2	3	2	3	2	2	2	24
participant89	2	2	2	3	2	2	1	2	2	2	1	21
participant90	2	2	3	3	2	2	3	2	2	3	2	26
participant91	1	1	2	3	2	3	1	3	2	3	3	24
participant92	1	2	2	3	2	2	1	2	1	3	3	22
participant93	2	2	0	2	0	2	1	2	0	3	1	15
participant94	2	2	1	3	1	2	2	3	1	3	2	22
participant95	2	2	3	3	3	3	2	3	2	3	3	29
participant96	2	3	3	3	3	3	3	3	2	3	3	31
participant97	2	3	2	2	2	3	3	2	3	2	3	27
participant98	2	2	3	3	2	3	2	2	3	3	3	28
participant99	2	2	3	3	2	3	3	3	2	3	3	29
participant100	2	2	2	3	2	2	2	3	2	3	2	25
participant101	2	2	2	2	3	2	3	2	3	2	3	26
participant102	2	2	2	1	3	2	3	2	2	3	3	25
participant103	2	2	3	3	3	3	2	2	3	3	3	29
participant104	2	2	2	2	2	3	3	3	2	3	3	27
participant105	2	2	2	1	2	2	2	2	3	2	3	23
participant106	1	2	2	2	3	1	2	2	2	3	3	23
participant107	2	2	3	3	3	3	3	3	3	3	2	30
participant108	2	2	3	3	3	3	2	3	2	3	1	27
participant109	2	2	3	3	3	3	3	3	2	3	2	29
participant110	3	2	3	3	3	3	2	3	2	3	2	29
participant111	3	3	3	3	3	3	3	3	3	3	3	33
participant112	2	2	3	3	3	3	2	3	2	3	1	27
participant113	3	2	3	3	3	3	3	3	2	3	2	30
participant114	3	2	3	3	3	3	3	3	3	3	3	32
participant115	2	3	3	3	3	3	3	3	3	3	3	32
participant116	2	2	3	3	3	3	2	3	3	3	1	28
participant117	2	3	3	3	3	3	2	3	3	3	2	30
participant118	2	2	3	3	3	3	3	0	2	3	1	25
participant119	2	2	3	3	3	3	1	3	2	3	1	26
participant120	2	2	2	2	3	2	2	2	3	2	3	25
participant121	1	2	2	2	2	2	2	2	3	2	3	23
participant122	2	1	2	2	2	2	3	2	2	2	3	23
participant123	2	3	2	3	2	3	2	3	3	3	3	29
participant124	2	2	3	3	3	3	1	3	3	3	0	26
participant125	2	2	3	3	3	3	2	3	3	3	2	29
participant126	2	2	2	2	2	3	2	1	2	2	2	22
participant127	1	0	2	3	2	3	1	3	1	3	2	21
participant128	2	2	3	2	2	3	2	3	3	3	2	27
participant129	2	3	3	3	3	3	1	3	2	3	1	27
participant130	1	2	3	3	3	3	1	2	3	3	2	26
participant131	0	0	0	3	0	0	0	0	0	0	0	3
participant132	2	2	2	3	2	2	2	2	2	1	2	22
participant133	2	2	2	3	2	2	2	2	3	2	1	23
participant134	1	2	2	2	2	2	2	1	2	2	1	19
participant135	1	2	2	2	2	2	2	3	2	2	1	21
participant136	2	2	2	3	2	2	2	2	2	2	1	22
participant137	2	2	2	2	3	2	2	3	2	3	3	26
participant138	1	2	2	2	2	2	3	2	2	2	2	22
participant139	2	2	2	3	2	2	3	2	2	2	3	25
participant140	2	2	2	3	2	2	3	2	2	2	3	25
participant141	2	2	3	2	2	3	2	2	3	2	3	26
participant142	2	2	2	2	3	2	2	2	3	2	2	24
participant143	2	1	2	2	2	2	2	1	2	2	2	20
participant144	1	1	2	2	2	2	2	1	2	2	3	20
participant145	2	2	2	3	2	2	3	2	2	3	2	25
participant146	2	2	3	2	2	3	2	3	2	3	3	27
participant147	2	2	3	2	3	2	3	2	3	2	3	27
participant148	2	2	2	2	2	2	2	2	2	3	2	23
participant149	2	2	2	2	2	1	2	2	3	2	2	22
participant150	2	2	3	3	2	3	3	3	2	3	3	29
participant151	2	3	2	3	2	2	2	2	3	2	3	26
participant152	3	2	2	3	2	3	3	3	3	3	3	30
participant153	2	3	2	3	2	3	2	3	2	2	3	27
participant154	2	3	2	2	3	2	3	2	3	2	3	27
participant155	2	3	3	3	3	3	2	2	3	3	3	30
participant156	1	2	2	2	2	2	2	2	3	2	3	23
participant157	2	2	2	2	2	2	1	2	3	2	3	23
participant158	3	2	3	2	3	3	2	3	3	2	3	29
participant159	2	3	2	3	2	2	2	2	2	3	3	26
participant160	2	3	2	3	2	2	2	2	2	3	2	25
participant161	2	3	2	3	2	2	2	3	3	2	3	27
participant162	2	2	3	2	2	3	2	3	2	2	3	26
participant163	2	3	2	2	3	2	2	2	3	2	3	26
participant164	2	2	3	2	2	2	2	2	3	3	3	26
participant165	2	2	3	3	3	3	2	3	2	3	3	29
participant166	3	2	3	3	3	3	2	3	3	3	3	31
participant167	2	2	2	3	2	3	3	3	2	3	3	28
participant168	1	2	2	2	2	3	2	2	3	2	2	23
participant169	2	3	2	3	3	2	3	3	3	2	3	29
participant170	2	1	2	2	2	3	2	2	3	2	3	24
participant171	2	3	2	2	3	3	2	3	2	3	3	28
participant172	1	2	2	2	2	2	2	2	2	2	3	22
participant173	1	1	1	3	1	2	1	2	1	3	3	19
participant174	0	1	0	3	1	1	0	2	0	3	3	14
participant175	2	2	2	3	2	2	1	2	2	3	3	24
participant176	2	2	2	4	2	2	1	2	2	3	1	23
participant177	2	2	3	3	3	2	1	2	2	3	3	26
participant178	2	2	3	3	2	2	3	2	3	3	3	28
participant179	2	2	2	3	3	2	3	2	3	3	3	28
participant180	1	2	2	2	2	2	3	2	3	2	3	24
participant181	2	2	3	2	2	2	3	2	3	3	3	27
participant182	1	2	2	3	3	2	3	3	2	3	3	27
participant183	3	2	3	3	3	2	3	3	3	3	3	31
participant184	2	2	2	3	3	2	3	3	3	2	3	28
participant185	2	1	2	3	2	3	1	2	2	3	3	24
participant186	1	1	2	3	2	3	1	2	2	3	3	23
participant187	2	2	3	3	3	3	2	3	2	3	3	29
participant188	2	2	2	3	2	2	1	3	2	3	2	24
participant189	2	2	2	2	2	3	1	3	2	3	3	25
participant190	3	3	3	3	3	3	3	3	3	3	2	32
participant191	1	0	3	3	2	2	3	3	2	3	3	25
participant192	1	2	2	3	2	3	1	2	2	3	2	23
participant193	1	2	2	3	2	3	1	2	2	3	2	23
participant194	0	1	2	3	2	3	2	3	2	3	3	24
participant195	3	2	2	2	2	3	3	3	2	3	3	28
participant196	2	2	3	2	3	2	3	2	3	3	3	28
participant197	2	2	3	2	3	2	2	2	3	2	3	26
participant198	2	2	2	2	3	3	2	3	2	3	3	27
participant199	3	3	3	3	3	3	3	3	3	3	3	33
participant200	2	2	2	3	2	2	3	2	2	3	3	26
participant201	2	2	2	2	3	2	2	3	2	3	3	26
participant202	2	2	2	3	2	2	3	2	2	2	3	25
participant203	2	2	2	3	2	3	2	3	2	2	2	25
participant204	2	2	2	3	2	2	1	3	2	3	2	24
participant205	2	2	3	3	3	2	2	3	2	3	3	28
participant206	2	2	2	3	2	2	1	2	2	3	3	24
participant207	1	2	2	3	2	3	1	2	2	3	3	24
participant208	1	2	3	3	3	3	1	2	2	3	3	26
participant209	2	2	3	3	2	2	1	3	2	2	0	22
participant210	1	1	2	3	2	2	1	3	2	3	3	23
participant211	0	1	0	3	1	3	0	1	1	3	3	16
participant212	2	1	3	3	3	2	1	2	2	3	2	24
participant213	3	2	3	3	3	3	2	3	3	3	2	30
participant214	3	2	2	3	2	3	3	3	2	3	1	27
participant215	3	2	3	3	3	3	3	3	2	3	3	31
participant216	2	2	2	3	2	3	1	3	2	3	3	26
participant217	3	3	3	3	3	3	3	3	3	3	3	33
participant218	2	2	2	3	2	3	1	3	2	3	2	25
participant219	3	3	3	3	3	3	3	3	3	3	3	33
participant220	2	2	3	3	3	3	2	3	2	3	3	29
participant221	2	1	2	3	2	2	1	3	2	3	3	24
participant222	2	2	2	3	2	3	2	3	3	2	3	27
participant223	2	2	3	2	3	2	3	2	3	2	3	27
participant224	2	2	3	2	3	3	2	3	3	2	3	28
participant225	2	3	2	3	3	3	3	2	3	3	3	30
participant226	2	3	2	2	2	3	2	3	3	2	3	27
participant227	3	2	2	3	2	3	3	2	3	3	3	29
participant228	2	2	3	2	3	3	2	3	3	3	3	29
participant229	2	2	3	2	3	2	3	3	2	3	3	28
participant230	2	2	2	3	2	3	2	3	3	2	3	27
participant231	2	3	2	3	3	2	2	2	3	2	3	27
participant232	2	2	2	3	2	2	2	3	2	3	3	26
participant233	2	2	3	3	3	3	2	3	3	3	3	30
participant234	1	2	2	2	2	3	2	3	3	3	3	26
participant235	2	3	2	3	2	2	3	2	3	2	3	27
participant236	1	2	2	3	2	3	2	3	2	3	3	26
participant237	1	2	3	3	3	3	1	2	2	3	3	26
participant238	2	2	3	3	2	3	2	3	3	3	3	29
participant239	2	2	3	3	2	3	1	2	1	3	3	25
participant240	1	2	3	3	2	3	1	2	2	3	3	25
participant241	2	2	3	3	2	3	1	3	2	3	2	26
participant242	2	2	3	3	3	3	2	3	2	3	3	29
participant243	2	2	2	3	2	3	1	3	2	3	2	25
participant244	1	2	2	3	2	3	1	2	2	3	3	24
participant245	1	2	3	3	2	3	1	3	2	3	3	26
participant246	2	2	3	3	3	2	1	3	2	3	3	27
participant247	2	2	3	3	3	3	2	3	2	3	3	29
participant248	3	3	2	3	2	3	3	3	2	3	3	30
participant249	3	3	2	3	3	3	3	3	2	3	3	31
participant250	2	2	2	3	2	3	2	3	2	3	3	27
participant251	2	1	3	2	2	3	2	3	2	3	3	26
participant252	2	2	3	3	2	3	3	3	2	3	3	29
participant253	2	2	2	3	2	3	1	3	2	3	3	26
participant254	2	2	2	3	2	3	1	3	3	3	3	27
participant255	3	2	3	3	2	3	1	3	2	3	3	28
participant256	2	2	3	3	2	2	1	3	2	3	2	25
participant257	3	2	3	3	3	2	2	3	2	3	3	29
participant258	3	2	3	3	3	3	1	3	2	3	2	28
participant259	3	2	3	2	2	3	2	3	2	3	3	28
participant260	3	2	3	3	3	2	3	3	2	3	1	28
participant261	3	3	3	3	3	3	3	3	3	3	3	33
participant262	3	2	3	2	2	3	1	3	2	3	3	27
participant263	2	2	3	3	3	3	2	3	2	3	3	29
participant264	3	2	3	2	2	3	1	3	2	3	3	27
participant265	2	2	3	2	2	3	1	3	2	3	3	26
participant266	2	2	2	3	2	3	1	3	2	3	3	26
participant267	2	2	2	3	2	3	2	3	3	3	3	28
participant268	3	2	3	3	3	3	2	3	2	3	3	30
participant269	1	1	2	3	2	2	1	3	2	3	3	23
participant270	3	3	3	2	3	3	3	2	3	3	3	31
participant271	2	2	3	3	3	3	2	3	3	3	3	30
participant272	3	3	2	3	2	3	2	3	2	3	3	29
participant273	3	3	3	3	3	3	3	3	3	3	2	32
participant274	1	1	2	3	2	3	1	3	2	3	1	22
participant275	3	2	3	3	2	3	1	3	2	3	3	28
participant276	2	2	3	2	3	3	3	2	3	3	3	29
participant277	2	2	3	2	3	3	3	2	2	2	3	27
participant278	3	3	3	3	3	3	0	3	3	3	3	30
participant279	2	2	3	3	3	3	2	3	2	3	3	29
participant280	2	2	3	2	3	3	1	2	2	3	2	25
participant281	1	2	3	3	3	3	2	3	2	3	1	26
participant282	2	2	3	3	3	3	1	3	2	3	1	26
participant283	2	2	3	2	2	3	1	2	2	3	3	25
participant284	2	2	3	3	3	3	1	2	3	3	3	28
participant285	1	2	3	3	3	3	0	3	2	3	3	26
participant286	2	2	3	2	3	3	2	3	2	3	2	27
participant287	2	2	3	3	3	3	2	3	3	3	3	30
participant288	2	2	3	3	3	3	2	3	2	3	1	27
participant289	3	2	2	2	3	2	3	3	3	3	3	29
participant290	2	3	3	2	3	3	2	3	3	3	3	30
participant291	2	2	2	2	2	3	3	3	3	2	3	27
participant292	2	2	3	2	3	3	3	2	3	3	3	29
participant293	2	2	3	3	3	3	2	3	2	3	3	29
participant294	3	2	3	3	3	3	3	3	2	3	3	31
participant295	2	2	3	3	3	3	2	3	2	3	3	29
participant296	2	2	2	3	2	3	1	3	2	3	1	24
participant297	2	2	3	3	3	3	2	3	3	3	3	30
participant298	2	2	3	2	2	3	2	3	3	3	3	28
participant299	2	2	3	3	2	3	2	3	2	3	3	28
participant300	2	2	3	3	3	3	1	3	2	3	1	26
participant301	1	2	3	3	3	3	1	2	2	3	1	24
participant302	1	2	2	2	3	3	3	2	3	3	3	27
participant303	2	2	3	2	3	2	3	2	3	3	3	28
participant304	2	2	3	2	3	2	3	2	3	3	3	28
participant305	2	3	3	2	3	3	3	2	3	3	3	30
participant306	2	2	2	3	2	3	3	3	2	3	3	28
participant307	2	2	2	2	3	2	3	2	3	3	3	27
participant308	1	2	2	2	1	2	2	2	3	2	3	22
participant309	2	2	3	3	2	3	3	2	3	3	3	29
participant310	2	2	3	3	3	3	1	2	2	3	2	26
participant311	1	1	2	3	2	3	1	2	2	3	2	22
participant312	2	2	3	3	2	3	2	2	2	3	2	26
participant313	3	2	3	3	3	3	3	2	3	3	3	31
participant314	2	2	3	3	2	3	1	3	2	3	3	27
participant315	2	3	2	2	2	3	2	3	2	3	1	25
participant316	3	1	3	3	3	3	3	3	3	3	2	30
participant317	1	1	3	3	3	3	0	3	3	3	1	24
participant318	2	3	3	3	3	3	2	3	3	3	3	31
participant319	2	2	3	2	2	3	1	3	2	3	3	26
participant320	2	2	3	3	2	3	2	3	3	3	3	29
participant321	2	2	3	2	3	3	2	3	3	3	3	29
participant322	2	2	2	2	2	3	2	3	2	3	2	25
participant323	2	2	3	2	2	3	1	3	2	3	3	26
participant324	2	2	3	3	2	3	2	3	0	3	2	25
participant325	3	2	3	2	3	3	2	3	2	3	3	29
participant326	1	2	3	3	2	3	1	3	2	3	3	26
participant327	1	2	3	2	2	3	1	2	2	3	2	23
participant328	0	1	3	2	2	3	0	3	2	3	2	21
participant329	2	2	2	3	2	3	1	3	2	3	2	25
participant330	2	3	3	2	3	3	3	3	3	3	3	31
participant331	2	2	2	2	3	2	3	2	3	3	3	27
participant332	2	2	3	2	3	2	3	3	3	3	3	29
participant333	1	2	3	2	2	3	1	2	2	2	1	21
participant334	0	1	1	2	2	3	1	3	1	3	3	20
participant335	2	3	3	2	2	3	1	3	2	3	1	25
participant336	3	2	3	0	2	3	3	2	2	3	3	26
participant337	0	1	3	2	2	3	0	2	2	3	1	19
participant338	2	2	3	2	3	3	2	3	2	3	3	28
participant339	1	1	3	2	2	3	1	3	1	3	2	22
participant340	2	2	3	3	3	3	2	3	3	3	3	30
participant341	1	2	3	2	3	3	1	3	2	3	1	24
participant342	2	2	3	3	2	3	1	3	2	3	3	27
participant343	2	2	2	3	3	2	2	3	3	3	3	28
participant344	1	2	3	3	2	3	0	3	2	3	2	24
participant345	3	1	1	2	2	3	3	3	2	3	3	26
participant346	2	3	3	2	2	2	2	3	2	3	3	27
participant347	2	2	3	3	3	3	3	2	3	3	3	30
participant348	2	2	3	3	3	2	3	3	3	3	3	30
participant349	2	2	3	2	3	3	2	3	3	3	3	29
participant350	2	3	3	2	3	3	2	3	3	3	3	30
participant351	2	2	3	2	3	3	3	2	3	3	3	29
participant352	2	2	3	2	3	3	3	2	3	3	3	29
participant353	2	2	3	2	3	2	3	3	3	3	3	29
participant354	3	3	3	2	3	3	3	3	2	3	3	31
participant355	2	2	2	3	3	2	3	2	3	3	3	28
participant356	2	2	3	2	2	3	1	3	2	3	3	26
participant357	2	2	3	3	3	3	2	3	3	3	0	27
participant358	2	2	2	1	2	3	2	3	3	3	3	26
participant359	2	2	3	2	3	3	3	3	2	3	3	29
participant360	2	2	2	2	3	2	3	2	2	2	3	25
participant361	1	2	3	2	2	3	0	3	2	3	2	23
participant362	2	1	3	3	3	3	2	2	2	3	3	27
participant363	2	2	3	3	3	3	2	3	2	3	3	29
participant364	1	1	3	2	3	3	1	3	2	3	1	23
participant365	1	1	3	3	3	3	0	2	1	3	2	22
participant366	1	2	2	3	1	3	1	3	2	3	1	22
participant367	1	2	3	2	2	3	1	2	2	3	2	23
participant368	1	2	2	3	2	3	0	3	1	3	2	22
participant369	2	2	2	2	2	3	1	3	1	3	3	24
participant370	2	2	3	3	2	3	1	3	1	3	3	26
participant371	1	2	2	3	3	3	1	3	2	3	2	25
participant372	2	2	3	3	3	3	1	3	2	3	3	28
participant373	1	2	2	2	3	3	1	3	2	3	2	24
participant374	2	2	3	3	3	3	2	3	3	3	2	29
participant375	2	2	3	2	3	2	3	3	3	3	3	29
participant376	1	2	2	2	3	3	1	3	2	3	1	23
participant377	1	1	2	1	2	3	1	3	2	3	2	21
participant378	2	3	3	3	3	3	2	3	3	3	3	31
participant379	1	2	2	1	2	3	0	2	2	3	2	20
participant380	2	1	2	3	2	3	1	3	2	3	2	24
participant381	2	2	2	1	3	3	1	3	2	3	1	23
participant382	2	2	3	2	3	3	2	3	3	3	3	29
participant383	2	2	2	2	2	2	3	2	3	3	3	26
participant384	2	2	3	2	3	2	3	2	3	3	3	28
participant385	2	2	3	2	3	2	3	2	3	2	3	27
participant386	2	2	3	2	3	2	1	2	3	2	3	25
participant387	1	2	2	2	3	2	1	3	1	3	3	23
participant388	1	2	3	2	2	3	0	3	2	3	2	23
participant389	1	2	1	2	1	3	1	2	1	3	2	19
participant390	1	2	3	3	3	2	2	3	2	3	3	27
participant391	2	2	2	3	3	3	1	3	2	3	2	26
participant392	1	2	2	3	2	3	0	3	2	3	3	24
participant393	1	2	2	3	2	3	3	3	3	3	3	28
participant394	2	3	2	3	3	2	3	2	3	3	3	29
participant395	3	3	3	3	1	3	3	1	3	3	2	28
participant396	0	3	0	3	1	2	3	3	3	3	3	24
participant397	3	3	3	3	3	3	3	3	3	0	1	28
participant398	2	2	3	2	3	2	3	2	3	3	3	28
participant399	3	3	1	3	3	1	3	3	3	3	3	29
participant400	3	1	3	3	1	3	1	3	3	3	3	27
participant401	0	3	2	3	2	3	2	3	2	3	2	25
participant402	2	3	2	3	1	3	1	3	3	3	3	27
participant403	0	3	3	2	3	3	1	3	3	3	2	26
participant404	0	0	1	1	3	3	3	3	3	3	0	20
participant405	2	3	3	3	2	3	2	1	3	1	2	25
participant406	0	0	3	3	3	0	3	3	1	3	2	21
participant407	3	2	3	2	3	1	3	3	3	1	3	27
participant408	2	3	3	3	3	2	3	3	3	3	2	30
participant409	3	2	3	2	3	3	2	3	3	3	3	30
participant410	1	3	3	1	3	3	3	3	3	2	3	28
participant411	3	2	3	3	2	3	2	3	3	1	2	27
participant412	1	3	3	1	3	3	3	3	2	3	3	28
participant413	0	1	3	3	2	3	1	3	1	2	1	20
participant414	1	1	2	2	1	3	1	2	1	3	1	18
participant415	1	2	3	2	2	2	1	3	2	3	3	24
participant416	2	2	3	3	3	3	1	3	2	3	2	27
participant417	2	2	2	2	3	3	1	3	2	3	1	24
participant418	1	2	3	2	2	3	0	3	2	3	3	24
participant419	1	1	2	3	2	3	0	2	2	3	1	20
participant420	3	2	3	2	3	3	2	3	3	3	3	30
participant421	2	2	3	3	3	3	2	3	3	3	2	29
participant422	2	3	3	2	3	3	2	3	3	3	3	30
participant423	1	0	2	3	2	3	1	2	1	3	2	20
participant424	2	2	2	3	2	3	2	3	3	3	3	28
participant425	2	2	3	3	2	3	3	3	3	3	3	30
participant426	2	2	2	3	2	3	3	2	3	3	3	28
participant427	2	2	3	2	3	3	2	3	3	3	3	29
participant428	2	2	2	2	3	2	2	3	3	3	3	27
participant429	3	2	3	2	3	3	3	3	2	3	3	30
participant430	3	3	3	2	3	3	3	3	3	3	3	32
participant431	2	2	3	3	3	3	2	3	3	3	3	30
participant432	1	1	2	2	2	3	1	2	2	3	3	22
participant433	2	1	3	3	3	3	2	3	3	3	3	29
participant434	2	2	1	2	1	3	1	2	2	3	2	21
participant435	2	1	2	3	2	3	1	3	2	3	2	24
participant436	1	2	3	2	3	3	1	3	2	3	2	25
participant437	3	2	3	3	3	3	2	3	3	3	3	31
participant438	1	2	2	2	2	3	1	3	2	3	3	24
participant439	3	2	2	2	2	3	1	2	3	3	3	26
participant440	3	3	2	2	2	3	3	3	3	3	2	29
participant441	1	2	3	2	3	3	1	2	3	3	3	26
participant442	1	2	3	3	2	3	1	3	2	3	3	26
participant443	0	1	3	2	2	3	0	3	1	3	1	19
participant444	3	1	2	3	2	3	3	3	2	3	3	28
participant445	2	2	2	3	2	3	2	3	2	3	3	27
participant446	2	2	2	3	2	3	3	2	3	2	3	27
participant447	1	2	2	2	2	2	3	2	3	3	3	25
participant448	1	2	3	3	2	3	1	2	2	3	2	24
participant449	0	1	2	2	2	2	0	3	2	3	3	20
participant450	1	2	2	2	3	3	1	2	2	3	3	24
participant451	2	2	3	3	3	3	2	3	3	3	3	30
participant452	1	1	2	2	2	3	1	2	2	3	3	22
participant453	3	2	3	3	3	3	3	3	3	3	3	32
participant454	3	2	2	3	3	3	3	3	2	3	2	29
participant455	1	2	2	2	2	3	1	2	1	3	2	21
participant456	0	0	2	2	2	3	1	2	1	3	3	19
participant457	2	1	2	2	2	3	1	2	2	3	2	22
participant458	1	1	2	2	2	3	1	3	2	3	3	23
participant459	1	2	2	2	3	3	1	3	2	3	3	25
participant460	3	2	2	3	2	3	3	3	2	3	3	29
participant461	3	1	3	2	3	3	3	3	2	3	2	28
participant462	3	2	3	3	3	3	2	3	2	3	3	30
participant463	1	1	2	3	2	3	0	3	2	3	2	22
participant464	3	1	3	3	3	3	2	3	2	3	3	29
participant465	1	1	2	2	2	3	1	2	2	3	3	22
participant466	2	2	3	2	3	3	1	3	2	3	1	25
participant467	3	2	2	3	3	3	3	3	2	3	3	30
participant468	3	2	3	3	3	3	2	3	3	3	2	30
participant469	0	1	3	3	3	3	0	1	2	3	1	20
participant470	2	2	3	3	3	3	1	2	2	3	2	26
participant471	1	2	2	3	2	3	1	2	2	3	3	24
participant472	3	2	3	2	2	3	3	3	3	3	2	29
participant473	1	1	3	2	2	3	0	2	3	3	3	23
participant474	2	1	2	2	2	3	1	3	2	3	2	23
participant475	3	3	3	2	2	3	3	3	3	3	3	31
participant476	0	1	2	1	2	3	0	2	1	3	2	17
participant477	3	2	3	2	2	3	3	3	3	3	3	30
participant478	1	1	3	3	3	3	1	3	2	3	3	26
participant479	3	2	3	3	3	3	3	3	3	3	3	32
participant480	1	2	3	2	2	3	1	3	2	3	3	25
participant481	1	2	3	3	2	3	1	3	2	3	3	26
participant482	2	2	3	3	2	3	3	3	2	3	3	29
participant483	2	2	3	3	2	3	2	3	2	3	3	28
participant484	2	2	3	3	3	3	2	3	2	3	3	29
participant485	3	2	3	3	3	3	3	3	2	3	3	31
participant486	3	2	3	3	3	3	3	3	2	3	2	30
participant487	2	1	2	2	2	3	2	3	2	3	2	24
participant488	1	1	2	2	2	3	1	3	2	3	3	23
participant489	1	1	2	3	2	3	0	3	2	3	2	22
participant490	2	2	3	3	3	3	2	3	3	3	3	30
participant491	1	2	2	2	2	3	2	3	2	3	3	25
participant492	3	2	3	2	3	3	3	3	3	3	3	31
participant493	3	2	3	3	3	3	3	3	2	3	2	30
participant494	2	2	3	3	3	3	2	3	3	3	3	30
participant495	0	1	2	2	2	3	0	2	2	3	3	20
participant496	2	2	3	2	2	3	2	3	2	3	3	27
participant497	1	1	3	2	2	3	1	3	2	3	2	23
participant498	2	2	1	2	2	3	1	3	2	3	3	24
participant499	1	2	2	2	2	3	1	3	2	3	3	24
participant500	3	2	3	3	3	3	2	3	2	3	3	30
participant501	3	2	3	1	3	3	1	1	2	3	3	25
participant502	3	3	2	1	3	3	3	3	3	2	2	28
participant503	3	2	2	1	3	3	3	2	1	3	3	26
participant504	2	2	1	3	2	2	3	3	3	3	3	27
participant505	3	1	3	3	3	3	3	2	2	2	3	28
participant506	1	3	3	1	2	3	3	2	3	3	3	27
participant507	2	3	3	3	3	3	2	2	2	2	2	27
participant508	2	1	2	3	3	1	1	3	3	3	3	25
participant509	3	3	3	3	3	2	3	2	3	2	3	30
participant510	1	2	3	3	3	3	3	3	3	3	3	30

## Sheet: coding scheme
The coding scheme for categorical variables
Variable	Categories	Code
Gender	Male	0
	Female	1
Occupation	Unemployed	0
	Employed	1
	Retired	2
Education level	Primary school or below	0
	High school	1
	College/University	2
Living conditions	Live alone	0
	Live with spouse	1
	Live with children	2
Number of diabetes drugs used	Single drug	0
	Two drugs	1
	Three or more drugs	2
